# Supplementary material for: Growth of Caenorhabditis elegans in Defined Media Is Dependent on Presence of Particulate Matter
Source: G3 (Bethesda). 2017 Dec 8;8(2):567–75. doi: 10.1534/g3.117.300325 (PMC5919726; doi:10.1534/g3.117.300325)
Supplement: Supplementary file 2 [file 567TableS2.xlsx]

## Sheet: Sheet1
Table S2 : MEAN LENGTH, GROWTH, STANDARD DEVIATION AND RELATIVE SIGNIFICANCE IN EACH DIETARY CONDITION.
Condition ID	Condition	Mean growth rate between 24 and 48 hours.	SD	Significantly different (P<0.05) between 24 and 48 hours from condition ID:	Mean growth rate between 48 and 72 hours	SD	Significantly different (P<0.05) between48 and 72 hours from treament ID:	Mean growth rate between 72 and 96 hours	SD	Significantly different (P<0.05) between 72 and 96 hoursl from condition id:	Mean growth rate between 96 and 120 hours	SD	Significantly different (P<0.05) between 96 and 120 hours from condition ID:	Mean total growth between 24 and 48 hours	SD	Significantly different (P<0.05) in total growth 24 to 120 hours from condition ID.	Mean length at 24 hours	SD	Significantly different (P<0.05) in length at 24 hours from condition ID:	Mean length at 48 hours	SD	Significantly different (P<0.05) in length at 48 hours condition ID:	Mean length at 72 hours	SD	Significantly different (P<0.05) in length at 72 condition ID:	Mean length at 96 hours	SD	Significantly different (P<0.05) in length at 96 hours from condition ID:	Mean Length at 120 hours	SD	Significantly different (P<0.05)in length growth at 120 hours from condition ID:
1	AXM	120.115	34.4563	2, 3, 4, 5, 6, 7, 8, 9, 10, 11, 12, 13, 14, 15, 16, 17, 18, 19	53.3062	44.2336	3, 4, 5, 6, 7, 8, 11, 12, 13, 14, 15, 16, 17, 18, 19	230.903	236.105	2, 3, 4, 5, 6, 7, 8, 9, 10, 11, 12, 14, 15, 16, 17, 18, 19	101.406	46.9291	2, 3, 6, 8, 11, 14, 15, 16, 17, 18, 19	505.729	51.4212	2, 3, 4, 5, 6, 7, 8, 10, 11, 12, 13, 14, 15, 16, 17, 18, 19	261.454	18.4985	8, 11, 12, 13, 14, 15, 17, 18, 19	381.569	24.5581	2, 3, 4, 5, 6, 7, 8, 9, 10, 11, 12, 13, 14, 15, 16, 17, 18, 19	434.875	36.7585	2, 3, 4, 5, 6, 7, 8, 9, 10, 11, 12, 13, 14, 15, 16, 17, 18, 19	665.778	40.6343	2, 3, 4, 5, 6, 7, 8, 10, 11, 12, 13, 14, 15, 16, 17, 18, 19	767.183	47.9793	2, 3, 4, 5, 6, 7, 8, 10, 11, 12, 13, 14, 15, 16, 17, 18, 19
2	AXM filtered	-5.61608	17.6378	1, 3, 4, 5, 7, 9, 11, 12, 13, 16, 17 ,18	80.9827	28.6526	3, 4, 5, 6, 7, 8, 9, 11, 12, 13, 14, 15, 16, 17, 19	-0.41824	54.8846	1, 4, 5, 7, 9, 11, 12, 13, 16, 17, 18	15.2668	23.0653	1, 4, 5, 7, 9, 10, 11, 12, 13, 16	90.2152	24.3094	1, 3, 4, 5, 6, 7, 8, 9, 10, 11, 12, 13, 14, 15, 16, 17, 18, 19	262.058	13.9843	8, 11, 12, 13, 14, 15, 17, 18, 19	256.441	15.0602	1, 4, 5, 7, 8, 9, 12, 13, 15, 16, 17, 18, 19	337.424	26.0836	1,3, 4, 5, 6, 7, 8, 9, 11, 12, 13, 14, 15, 16, 17, 18, 19	337.006	14.0068	1, 3, 4, 5, 6, 7, 8, 9, 11, 12, 13, 14, 15, 16, 17, 18, 19	352.273	18.849	1, 3, 4, 5, 6, 7, 8, 9, 10, 11, 12, 13, 14, 15, 16, 17, 18, 19
3	CeHR (no milk)	22.2356	12.5279	1, 2, 4, 5, 6, 7, 8, 9, 11, 12, 13, 14, 15, 16, 17, 18	1.03971	11.1375	1, 2, 4, 5, 7, 10, 11, 12, 13, 16, 17, 18	1.73785	29.5929	1, 4, 5, 7, 9, 11, 12, 13, 16, 17, 18	-0.0891	17.1461	1, 4, 5, 7, 9, 10, 11, 12, 13, 16, 17, 18	24.9241	16.7181	1, 2, 4, 5, 7, 9, 10, 11, 12, 13, 15, 16, 17, 18	247.645	9.09112	5, 8, 11, 12, 13, 15, 16, 17, 18, 19	269.881	8.99734	1, 4, 5, 7, 8, 9, 12, 13, 14, 15, 16, 17, 18, 19	270.92	8.59216	1, 2, 4, 5, 7, 8, 9, 10, 11, 12, 13, 15, 16, 17, 18, 19	272.658	12.2332	1, 2, 4, 5, 6, 7, 8, 9, 10, 11, 12, 13, 14, 15, 16, 17, 18, 19	272.569	11.7672	1, 2, 4, 5, 7, 8, 9, 10, 11, 12, 13, 14, 15, 16, 17, 18, 19
4	CeHR + Milk	180.697	26.279	1, 2, 3, 5, 6, 8, 9, 10, 11, 12, 13, 14, 15, 16, 17, 18, 19	602.67	53.4186	1, 2, 3, 5, 6, 7, 8, 9, 10, 11, 12, 13, 14, 15, 16, 17, 18, 19	118.664	13.37	1, 2, 3, 5, 6, 8, 9, 10, 11, 13, 14, 15, 16, 18, 19	128.987	103.945	2, 3, 6, 8, 10, 11, 13, 14, 15, 17, 18, 19	1031.02	86.432	1, 2, 3, 6, 7, 8, 9, 10, 11, 12, 14, 15, 16, 17, 18, 19	262.312	7.21268	8, 11, 12, 13, 14, 15, 17, 18, 19	443.009	25.3132	1, 2, 3, 5, 6, 8, 9, 10, 11, 12, 13, 14, 15, 16, 17, 18, 19	1045.68	45.7831	1, 2, 3, 4, 6, 7, 8, 9, 10, 11, 12, 14, 15, 16, 17, 18, 19	1164.34	80.8742	1, 2, 3, 6, 7, 8, 9, 10, 11, 12, 13, 14, 15, 16, 17, 18, 19	1293.33	85.7785	1, 2, 3, 6, 7, 8, 9, 10, 13, 14, 15, 16, 17, 18, 19
5	CeHR + Milk Pellet	152.38	33.0681	1, 2, 3, 4, 6, 8, 9, 10, 11, 12, 13, 14, 15, 16, 17, 18, 19	703.01	89.2736	1, 2, 3, 4, 6, 7, 8, 9, 10, 11, 12, 13, 14, 15, 16, 17, 18, 19	71.8197	69.0569	1, 2, 3, 4, 6, 7, 8, 9, 10, 11, 13, 14, 15, 16, 19	103.597	91.1068	2, 3, 4, 6, 8, 10, 11, 13, 14, 15, 17, 18, 19	1030.81	72.7289	1, 2, 3, 6, 7, 8, 9, 10, 11, 12, 14, 15, 16, 17, 18, 19	263.599	28.7085	3, 8, 11, 12, 13, 14, 15, 17, 18, 19	415.979	10.9735	1, 2, 3, 4, 6, 8, 9, 10, 11, 12, 13, 14, 15, 16, 17, 18, 19	1118.99	91.2545	1, 2, 3, 4, 6, 7, 8, 9, 10, 11, 13, 14, 15, 16, 17, 18, 19	1190.81	57.9264	1, 2, 3, 6, 7, 8, 9, 10, 11, 13, 14, 15, 16, 17, 18, 19	1294.41	74.5842	1, 2, 3, 6, 7, 8, 9, 10, 13, 14, 15, 16, 17, 18, 19
6	CeHR Filtered	-2.09673	19.6172	1, 3, 4, 5, 7, 9, 11, 12, 13, 16, 17, 18	-3.35971	22.0079	1, 2, 4, 5, 7, 10, 11, 12, 13, 16, 17, 18	-4.37699	62.2418	1, 4, 5, 7, 9, 11, 12, 13, 16, 17, 18	11.5946	30.5028	1, 4, 5, 7, 9, 10, 11, 12, 13, 16	1.76118	25.6426	1, 2, 4, 5, 7, 9, 10, 11, 12, 13, 16, 17, 18	257.566	12.6796	8, 11, 12, 13, 14, 15, 17, 18, 19	255.47	13.19	1, 4, 5, 7, 8, 9, 12, 13, 15, 16, 17, 18, 19	252.11	17.3686	1, 2, 4, 5, 7, 8, 9, 10, 11, 12, 13, 15, 16, 17, 18, 19	247.733	15.4374	1, 2, 4, 5, 7, 8, 9, 10, 11, 12, 13, 15, 16, 17, 18, 19	259.328	20.9723	1, 2, 4, 5, 7, 8, 9, 10, 11, 12, 13, 15, 16, 17, 18, 19
7	CeHR Liposome	175.964	99.8582	1, 2, 3, 6, 8, 9, 10, 11, 12, 13, 14, 15, 16, 17, 18, 19	444.63	110.893	1, 2, 3, 4, 5, 6, 8, 9, 10, 12, 13, 14, 15, 16, 17, 18, 19	125.181	23.1058	1, 2, 4, 5, 6, 8, 10, 11, 13, 14, 15, 16, 18, 19	131.777	74.9384	2, 3, 6, 8, 10, 11, 12, 13, 14, 15, 17, 18, 19	877.552	81.3063	1, 2, 3, 4, 5, 6, 8, 9, 10, 11, 12, 13, 14, 15, 16, 17, 18, 19	261.37	19.41	8, 11, 12, 13, 14, 15, 17, 18, 19	437.334	94.2237	1, 2, 3, 6, 8, 9, 10, 11, 12, 13, 14, 15, 16, 17, 18, 19	881.964	60.9254	1, 2, 3, 4, 5, 6, 8, 9, 10, 11, 12, 13, 14, 15, 16, 17, 18, 19	1007.15	52.5742	1, 2, 3, 4, 5, 6, 8, 9, 10, 11, 12, 13, 14, 15, 16, 17, 18, 19	1138.92	73.4977	1, 2, 3, 4, 5, 6, 7, 9, 10, 11, 12, 13, 14, 15, 17, 18, 19
8	CeHR Liposome no milk or cholesterol	-4.6528	27.3112	1, 3, 4, 5, 7, 9, 11, 12, 13, 16, 17, 18	8.5872	31.3903	1, 2, 4, 5, 7, 10, 11, 12, 13, 16, 17, 18	8.9564	75.9175	1, 4, 5, 7, 9, 11, 12, 13, 16, 17	-12.3668	33.2911	1, 4, 5, 7, 9, 10, 11, 12, 13, 16, 17, 18	0.524	25.491	1, 2, 4, 5, 7, 9, 10, 11, 12, 13, 16, 17, 18	183.74	17.0965	1, 2, 3, 4, 5, 6, 7, 9, 10, 11, 12, 13, 14, 15, 16, 17, 18	179.087	21.9691	1, 2, 3, 4, 5, 6, 7, 9, 10, 11, 12, 13, 14, 16, 17, 18	187.674	20.8867	1, 2, 3, 4, 5, 6, 7, 9, 10, 11, 12, 13, 14, 16, 17, 18	196.63	20.9909	1, 2, 3, 4, 5, 6, 7, 9, 10, 11, 12, 13, 14, 16, 17, 18	184.264	21.5091	1, 2, 3, 4, 5, 6, 7, 9, 10, 11, 12, 13, 14, 16, 17, 18
9	CeMM	206.423	32.7797	1, 2, 3, 4, 5, 6, 7, 8, 10, 11, 12, 13, 14, 15, 16, 17, 18, 19	22.6611	28.3014	2, 3, 4, 5, 7, 10, 11, 12, 13, 16, 17, 18	159.636	27.6284	1, 2, 3, 4, 5, 6, 8, 10, 11, 12, 13, 14, 15, 16, 17, 18, 19	106.16	50.091	2, 3, 6, 8, 11, 14, 15, 16, 17, 18, 19	494.88	38.4301	2, 3, 4, 5, 6, 7, 8, 10, 11, 12, 13, 14, 15, 16, 18, 19	260.251	19.328	8,11, 12, 13, 14, 15, 17, 18, 19	466.674	26.2136	1, 2, 3, 4, 5, 6, 7, 8, 10, 11, 12, 13, 14, 15, 16, 17, 18, 19	489.335	24.4493	1, 2, 3, 4, 5, 6, 7, 8, 10, 11, 12, 13, 14, 15, 16, 17, 18, 19	648.971	32.9924	2, 3, 4, 5, 6, 7, 8, 10, 11, 12, 13, 14, 15, 16, 17, 18, 19	755.13	34.3359	2, 3, 4, 5, 6, 7, 8, 10, 11, 12, 13, 14, 15, 16, 17, 18, 19
10	CeMM Filtered	9.2116	23.4293	1, 4, 5, 7, 9, 11, 12, 13, 16, 17, 18	68.5801	23.446	3, 4, 5, 6, 7, 8, 9, 11, 12, 13, 14, 15, 16, 17, 18, 19	-2.2932	40.6312	1, 4, 5, 7, 9, 11, 12, 13, 16, 17, 18	78.4048	25.9299	2, 3, 4, 6, 7, 8, 11, 14, 15, 16, 17, 19	153.903	26.4705	1, 2, 3, 4, 5, 6, 7, 8, 9, 11, 12, 13, 14, 15, 16, 17, 18, 19	258.731	21.0872	8, 11, 12, 13, 14, 15, 17, 18, 19	267.942	11.0015	1, 4, 5, 7, 8, 9, 12, 13, 14, 15, 16, 17, 18, 19	336.522	20.5836	1, 3, 4, 5, 6, 7, 8, 9, 11, 12, 13, 14, 15, 16, 17, 18, 19	334.229	18.8663	1, 3, 4, 5, 6, 7, 8, 9, 10, 11, 12, 13, 14, 15, 16, 17, 18, 19	412.634	19.6413	1, 2, 3, 4, 5, 6, 7, 8, 9, 11, 12, 13, 14, 15, 16, 17, 18, 19
11	Control Media	48.2178	34.7438	1, 2, 3, 4, 5, 6, 7, 8, 9, 10, 12, 13, 14, 15, 16, 17, 18, 19	422.807	130.61	1, 2, 3, 4, 5, 6, 8, 9, 10, 12, 13, 14, 15, 16, 17, 18, 19	418.349	11.2532	1, 2, 3, 4, 5, 6, 7, 8, 9, 10, 12, 13, 14, 15, 16, 17, 18, 19	194.77	106.512	1, 2, 3, 4, 5, 6, 7, 8, 9, 10, 12, 13, 14, 15, 16, 17, 18, 19	1084.14	51.4982	1, 2, 3, 4, 5, 6, 7, 8, 9, 10, 12, 13, 14, 15, 16, 17, 18, 19	218.145	21.633	1, 2, 3, 4, 5, 6, 7, 8, 9, 10, 12, 13, 14, 16, 17, 18, 19	266.363	28.4607	1, 4, 5, 7, 8, 9, 13, 14, 15, 16, 17, 18, 19	689.17	129.99	1, 2, 3, 4, 5, 6, 7, 8, 9, 10, 12, 13, 14, 15, 16, 17, 18, 19	1107.52	81.6538	1, 2, 3, 4, 5, 6, 7, 8, 9, 10, 12, 13, 14, 15, 16, 17, 18, 19	1302.29	47.1787	1, 2, 3, 6, 7, 8, 9, 10, 13, 14, 15, 16, 17, 18, 19
12	Liposomes packed with filtered AXM	243.227	84.3448	1, 2, 3, 4, 5, 6, 7, 8, 9, 10, 11, 13, 14, 15, 16, 17, 18, 19	493.347	154.79	1, 2, 3, 4, 5, 6, 7, 8, 9, 10, 11, 13, 14, 15, 16, 17, 18, 19	103.723	120.148	1, 2, 3, 5, 6, 8, 9, 10, 11, 13, 14, 15, 16, 18, 19	95.9812	63.5151	2, 3, 6, 7, 8, 11, 14, 15, 16, 17, 18, 19	936.278	75.9948	1, 2, 3, 4, 5, 6, 7, 8, 9, 10, 11, 13, 14, 15, 16, 17, 18, 19	367.119	44.1599	1, 2, 3, 4, 5, 6, 7, 8, 9, 10, 11, 13, 14, 15, 16, 17, 18, 19	610.346	77.6966	1, 2, 3, 4, 5, 6, 7, 8, 9, 10, 11, 13, 14, 15, 16, 17, 19	1103.69	126.669	1, 2, 3, 4, 6, 7, 8, 9, 10, 11, 13, 14, 15, 16, 17, 18, 19	1207.42	90.085	1, 2, 3, 4, 6, 7, 8, 9, 10, 11, 13, 14, 15, 16, 17, 18, 19	1303.4	62.0044	1, 2, 3, 6, 7, 8, 9, 10, 13, 14, 15, 16, 17, 18, 19
13	Liposomes packed with filtered CeMM	313.667	52.89	1, 2, 3, 4, 5, 6, 7, 8, 9, 10, 11, 12, 14, 15, 16, 17, 18, 19	341.612	101.551	1, 2, 3, 4, 5, 6, 7, 8, 9, 10, 11, 12, 14, 15, 16, 17, 18, 19	255.372	124.758	2, 3, 4, 5, 6, 7, 8, 9, 10, 11, 12, 14, 15, 16, 17, 18, 19	91.8229	62.8504	2, 3, 4, 6, 7, 8, 11, 14, 15, 16, 17, 18, 19	1002.47	69.5455	1, 2, 3, 6, 7, 8, 9, 10, 11, 12, 14, 15, 16, 17, 18, 19	386.995	60.4241	1, 2, 3, 4, 5, 6, 7, 8, 9, 10, 11, 12, 14, 15, 16, 18, 19	700.662	48.5955	1, 2, 3, 4, 5, 6, 7, 8, 9, 10, 11, 12, 14, 15, 16, 18, 19	1042.27	82.0968	1, 2, 3, 5, 6, 7, 8, 9, 10, 11, 12, 14, 15, 16, 17, 18, 19	1297.64	89.0217	1, 2, 3, 4, 5, 6, 7, 8, 9, 10, 11, 12, 14, 15, 16, 17, 18, 19	1389.47	55.0871	1, 2, 3, 4, 5, 6, 7, 8, 9, 10, 11, 12, 14, 15, 16, 17, 18, 19
14	M9	1.36473	15.572	1, 3, 4, 5, 7, 8, 9, 10, 11, 12, 13, 16, 17, 18	-0.943688	13.966	1, 2, 4, 5, 7, 10, 11, 12, 13, 16, 17, 18	2.54982	123.816	1, 4, 5, 7, 9, 11, 12, 13, 16, 17, 18	2.08858	30.6641	1, 4, 5, 7, 9, 10, 11, 12, 13, 16	5.05944	29.4485	1, 2, 4, 5, 7, 9, 10, 11, 12, 14, 16, 17, 18	239.767	8.90993	1, 2, 4, 5, 6, 7, 8, 9, 10, 11, 12, 13, 15, 16, 17, 18, 19	241.132	12.4299	1, 3, 4, 5, 7, 8, 9, 10, 11, 12, 13, 15, 16, 17, 18, 19	240.188	11.0944	1, 2, 4, 5, 7, 8, 9, 10, 11, 12, 13, 15, 16, 17, 18, 19	242.738	21.8963	1, 2, 3, 4, 5, 7, 8, 9, 10, 11, 12, 13, 15, 16, 17, 18, 19	244.827	28.9075	1, 2, 3, 4, 5, 7, 8, 9, 10, 11, 12, 13, 15, 16, 17, 18, 19
15	M9 Liposome	-10.7964	31.1862	1, 3, 4, 5, 7, 9, 11, 12, 13, 16, 17, 18	-0.877391	29.9852	1, 2, 4, 5, 7, 10, 11, 12, 13, 16, 17, 18	10.3361	20.6767	1, 4, 5, 7, 9, 11, 12, 13, 16, 17	-6.34235	41.5455	1, 4, 5, 7, 9, 10, 11, 12, 13, 16, 17, 18	-7.68	36.7099	1, 2, 3, 4, 5, 7, 9, 10, 11, 12, 13, 16, 17, 18	211.591	22.7868	1, 2, 3, 4, 5, 6, 7, 8, 9, 10, 12, 13, 14, 16, 17, 18, 19	200.794	17.2336	1, 2, 3, 4, 5, 6, 7, 9, 10, 11, 12, 13, 14, 16, 17, 18	199.917	28.5267	1, 2, 3, 4, 5, 6, 7, 9, 10, 11, 12, 13, 14, 16, 17, 18	209.016	28.6494	1, 2, 3, 4, 5, 6, 7, 9, 10, 11, 12, 13, 14, 16, 17, 18	205.148	30.0376	1, 2, 3, 4, 5, 6, 7, 9, 10, 11, 12, 13, 14, 16, 17, 18
16	Milk Pellet	84.5482	15.2199	1, 2, 3, 4, 5, 6, 7, 8, 9, 10, 11, 12, 13, 14, 15, 17, 18, 19	273.181	27.714	1, 2, 3, 4, 5, 6, 7, 8, 9, 10, 11, 12, 13, 14, 15, 17, 18, 19	346.27	43.2298	1, 2, 3, 4, 5, 6, 7, 8, 9, 10, 11, 12, 13, 14, 15, 17, 18, 19	141.382	86.0382	1, 2, 3, 4, 6, 8, 9, 10, 11, 12, 13, 14, 15, 17, 18, 19	845.381	72.036	1, 2, 3, 4, 5, 6, 7, 8, 9, 10, 11, 12, 13, 14, 15, 17, 18, 19	269.666	6.78546	3, 8, 11, 12, 13, 14, 15, 17, 18, 19	354.214	16.9992	1, 2, 3, 4, 5, 6, 7, 8, 9, 10, 11, 12, 13, 14, 15, 17, 18, 19	627.395	20.9408	1, 2, 3, 4, 5, 6, 7, 8, 9, 10, 11, 12, 13, 14, 15, 17, 18, 19	973.665	48.5282	1, 2, 3, 4, 5, 6, 7, 8, 9, 10, 11, 12, 13, 14, 15, 18, 19	1115.05	70.1054	1, 2, 3, 4, 5, 6, 8, 9, 10, 11, 12, 13, 14, 15, 17, 18, 19
17	OP 50 4.5 x 109	282.424	44.9629	1, 2, 3, 4, 5, 6, 7, 8, 9, 10, 11, 12, 13, 14, 15, 16, 19	164.91	62.982	1, 2, 3, 4, 5, 6, 7, 8, 9, 10, 11, 12, 13, 14, 15, 16, 18, 19	104.077	48.629	1, 2, 3, 6, 8, 9, 10, 11, 13, 14, 15, 16, 18, 19	34.89	33.2005	1, 3, 4, 5, 7, 8, 9, 10, 11, 12, 13, 15, 16	586.302	60.5858	1, 2, 3, 4, 5, 6, 7, 8, 9, 10, 11, 12, 13, 14, 15, 16, 18, 19	398.12	41.5024	1, 2, 3, 4, 5, 6, 7, 8, 9, 10, 11, 12, 14, 15, 16, 18, 19	680.544	41.1082	1, 2, 3, 4, 5, 6, 7, 8, 9, 10, 11, 12, 14, 15, 16, 18, 19	845.455	45.3299	1, 2, 3, 4, 5, 6, 7, 8, 9, 10, 11, 12, 13, 14, 15, 16, 18, 19	949.532	44.0421	1, 2, 3, 4, 5, 6, 7, 8, 9, 10, 11, 12, 13, 14, 15, 18, 19	984.422	41.8199	1, 2, 3, 4, 5, 6, 7, 8, 9, 10, 11, 12, 13, 14, 15, 16, 18, 19
18	OP 50 9 x 108	278.377	68.0623	1, 2, 3, 4, 5, 6, 7, 8, 9, 10, 11, 12, 13, 14, 15, 16, 17, 19	110.19	83.5064	1, 3, 4, 5, 6, 7, 8, 9, 10, 11, 12, 13, 14, 15, 16, 17, 19	39.8404	44.6727	1, 2, 3, 4, 6, 7, 9, 10, 11, 12, 13, 14, 16, 17, 19	45.2148	97.3587	1, 3, 4, 5, 7, 8, 9, 11, 12, 13, 14, 15, 16, 19	473.622	86.378	2, 3, 4, 5, 6, 7, 8, 10, 11, 12, 13, 14, 15, 16, 17, 19	341.28	46.3047	1, 2, 3, 4, 5, 6, 7, 8, 9, 10, 11, 12, 13, 14, 15, 16, 17, 19	619.657	73.924	1, 2, 3, 4, 5, 6, 7, 8, 9, 10, 11, 13, 14, 15, 16, 17, 19	729.847	61.7127	1, 2, 3, 4, 5, 6, 7, 8, 9, 10, 11, 12, 13, 14, 15, 16, 17, 19	769.688	67.4707	1, 2, 3, 4, 5, 6, 7, 8, 9, 10, 11, 12, 13, 14, 15, 16, 17, 19	814.902	74.153	1, 2, 3, 4, 5, 6, 7, 8, 9, 10, 11, 12, 13, 14, 15, 16, 17, 19
19	Solubilised Media	11.1161	21.7342	1, 4, 5, 7, 9, 11, 12, 13, 16, 17, 18	2.25768	21.8698	1, 2, 4, 5, 7, 10, 11, 12, 13, 16, 17, 18	1.95242	63.3011	1, 4, 5, 7, 9, 10, 11, 12, 13, 16, 17, 18	-2.84029	24.0778	1, 4, 5, 7, 9, 10, 11, 12, 13, 16, 17, 18	12.4859	20.5622	1, 2, 4, 5, 7, 9, 10, 11, 12, 13, 16, 17, 18	185.483	17.1409	1, 2, 3, 4, 5, 6, 7, 9, 10, 11, 12, 13, 14, 15, 16, 17, 18	196.599	16.4734	1, 2, 3, 4, 5, 6, 7, 9, 10, 11, 12, 13, 14, 15, 16, 17, 18	198.857	17.3566	1, 2, 3, 4, 5, 6, 7, 9, 10, 11, 12, 13, 14, 16, 17, 18	200.809	18.7712	1, 2, 3, 4, 5, 6, 7, 9, 10, 11, 12, 13, 14, 16, 17, 18	197.969	15.9671	1, 2, 3, 4, 5, 6, 7, 9, 10, 11, 12, 13, 14, 16, 17, 18
