# Supplementary material for: Growth of Caenorhabditis elegans in Defined Media Is Dependent on Presence of Particulate Matter
Source: G3 (Bethesda). 2017 Dec 8;8(2):567–75. doi: 10.1534/g3.117.300325 (PMC5919726; doi:10.1534/g3.117.300325)
Supplement: Supplementary file 3 [file 567TableS3.xlsx]

## Sheet: Sheet1
Sample	Mean of starting qty	WEIGHT (mg)	% of original 100ul used in qPCR reaction	mg sample in qPCR	copy # per mg	mean copy # per mg	std error
Milk1	43.4927	300	0.04	12	3.62439	3.96383	0.417965
Milk1	57.5414	300	0.04	12	4.79511
Milk1	41.6638	300	0.04	12	3.47198
Milk2	147.339	340	0.04	13.6	10.8338	12.5782	1.4954
Milk2	211.539	340	0.04	13.6	15.5543
Milk2	154.312	340	0.04	13.6	11.3465
Milk3	815.522	370	0.04	14.8	55.1028	52.9015	5.14613
Milk3	895.519	370	0.04	14.8	60.508
Milk3	637.788	370	0.04	14.8	43.0938
